# Supplementary material for: Improved Device Distribution in High-Performance SiNx Resistive Random Access Memory via Arsenic Ion Implantation
Source: Nanomaterials (Basel). 2021 May 25;11(6):1401. doi: 10.3390/nano11061401 (PMC8226572; doi:10.3390/nano11061401)
Supplement: Supplementary file 1 [file nanomaterials-11-01401-s001.zip]

Archive with 1 entries (1 files):
- nanomaterials-1217499-supplementary.pdf
